# Supplementary material for: Dynamic mechanisms of CRISPR interference by Escherichia coli CRISPR-Cas3
Source: Nat Commun. 2022 Aug 30;13:4917. doi: 10.1038/s41467-022-32618-0 (PMC9427990; doi:10.1038/s41467-022-32618-0)
Supplement: Supplementary file 11 — Supplementary Data 1 [file 41467_2022_32618_MOESM11_ESM.xlsx]

## Sheet: Sup Data 1
Supplementary Data 1. Cloned Sequences for the production of proteins.
Name	Coding Sequences (5' to 3')
8His tag-TfuCas3	atgggcagcagccatcatcaccatcaccaccatcacggttctGaaaatctatacttccaaggAGTGCCCGAACACGATTCTACAGATGACAAGCACGGTATCCCACCGCTCGACTTGAGGTTCTGGGCGAAAGAACGCGGCCTTCGCGGCAAGACCTACCCCTTGGTGTGCCATTCCCTCGACGCTGCTGCCGCGGCATTGGTGTTGTGGAACGAATATCTCTCTCCCGGGCTGCGAGACACGATCGCTTCGTCTATGGAGACTGACGAAGAGCACGCGGGACACTGCATCGCTTTCTGGGCGGGGTTGCATGACATAGGGAAACTAACCCGAGAGTTCCAACAGCAGATCGCTATCGACCTTTCCGCTTATCCCGGGGAGGAGCTCAGTGGGGAACAA…
8HN tag-EcoCas3	ATGcatcatcaccatcaccaccatcacggttctcataaccataaccacaaccataaccacaaccacGGTACCGGTTCTgagaatctgtacttccaaggtGGATCCCCCAAGAAGAAGCGGAAGGTCGGATCCGAACCTTTTAAatatatatgccattactggggaaaatcctcaaaaagcttgacgaaaggaaatgatattcatctgttaatttatcattgccttgatgttgctgctgttgcagattgctggtgggatcaatcagtcgtactgcaaaatactttttgccgaaatgaaatgctatcaaaacagagggtgaaggcctggctgttatttttcattgctcttcatgatattggaaagtttgatatacgattccaatataaatcagcagaaagt…
HisTag-Cas11	ATGGCAAGCCATCATCACCATCACCATCACCAT GGTTCTCTGGAAGTTCTGTTCCAGGGGCCC GCTGATGAAATTGATGCAATGGCTTTATATCGAGCCTGGCAACAACTGGATAATGGATCATGTGCGCAAATTAGACGTGTTTCAGAACCTGATGAATTACGCGATATCCCTGCGTTTTATAGGCTGGTGCAACCTTTTGGTTGGGAAAACCCACGTCACCAGCAGAGCGGCAACAAGGATAATGGATCATGTGGCAAATTAGAGTGTTTCAGAACTGATGAATTACGGATATCCTGCGTTTTATAGGTGGTGCAACTTTTGGTTGGGAAAACCCACGTCACCAGCAGGTTTTTGCGCATGGTGTTTTGCTGAGCGCAGGAAAGAATGTCATCCG…
EcoCascade operon	atgaatttgcttattgataactggatccctgtacgcccgcgaaacggggggaaagtccaaatcataaatctgcaatcgctatactgcagtagagatcagtggcgattaagtttgccccgtgacgatatggaactggccgctttagcactgctggtttgcattgggcaaattatcgccccggcaaaagatgacgttgaatttcgacatcgcataatgaatccgctcactgaagatgagtttcaacaactcatcgcgccgtggatagatatgttctaccttaatcacgcagaacatccctttatgcagaccaaaggtgtcaaagcaaatgatgtgactccaatggaaaaactgttggctggggtaagcggcgcgacgaattgtgcatttgtcaatcaaccg…
pre-crRNA-EMX1	TGGATGTGTTGTTTGTGTGATACTATAAAGTTGGTAGATTGTGACTGGCTTAAAAAATCATTAATTAATAATAGGTTATGTTTAGAGTGTTCCCCGCGCCAGCGGGGATAAACCGCAGGCCAATGGGGAGGACATCGATGTCACCTCGTGTTCCCCGCGCCAGCGGGGATAAACCGTTTTTT
pre-crRNA-Tyr	TGGATGTGTTGTTTGTGTGATACTATAAAGTTGGTAGATTGTGACTGGCTTAAAAAATCATTAATTAATAATAGGTTATGTTTAGAGTGTTCCCCGCGCCAGCGGGGATAAACCGGGACACACTGCTTGGGGGCTCTGAAATATGGAGTGTTCCCCGCGCCAGCGGGGATAAACCGTTTTTT
